# Supplementary material for: Characterization of the Tissue and Strain-Specific Microbiota of Anopheles funestus Giles (Diptera: Culicidae)
Source: Trop Med Infect Dis. 2024 Apr 13;9(4):84. doi: 10.3390/tropicalmed9040084 (PMC11053693; doi:10.3390/tropicalmed9040084)
Supplement: Supplementary file 1 [file tropicalmed-09-00084-s001.zip]

Archive with 6 entries (6 files):
- Table S1_Tissue_genus.xlsx
- Table S2_Tissue_species.xlsx
- Table S3_Strain_genus.xlsx
- Table S4_Strain_species.xlsx
- Table S5_Related_abundance_all.xlsx
- Table S6_Related_abundance_top50TAXA.xlsx
