# Supplementary material for: Characterization of the Tissue and Strain-Specific Microbiota of Anopheles funestus Giles (Diptera: Culicidae)
Source: Trop Med Infect Dis. 2024 Apr 13;9(4):84. doi: 10.3390/tropicalmed9040084 (PMC11053693; doi:10.3390/tropicalmed9040084)
Supplement: Supplementary file 1 [file tropicalmed-09-00084-s001.zip › Table S1_Tissue_genus.xlsx]

## Sheet: Sheet 1
	midgut	ovaries	salivary glands
d6__[Eubacterium] hallii group	0	0	1
d6__Abditibacterium	0	0	0
d6__Acetobacter	0	0	0
d6__Achromobacter	1	1	1
d6__Acidovorax	0	0	1
d6__Acinetobacter	1	1	1
d6__Actinomyces	0	1	0
d6__Aerococcus	0	0	0
d6__Aeromonas	1	1	1
d6__Afipia	0	0	0
d6__Agromyces	1	0	0
d6__Alistipes	0	0	0
d6__Alkanindiges	0	1	1
d6__Allorhizobium-Neorhizobium-Pararhizobium-Rhizobium	1	1	1
d6__Altererythrobacter	1	0	0
d6__Anaerobacillus	0	1	1
d6__Anaerococcus	1	1	1
d6__Anaerocolumna	0	0	0
d6__Anaerosporobacter	0	0	1
d6__Anaerostipes	1	0	0
d6__Ancylobacter	0	0	0
d6__Aquabacter	0	0	0
d6__Aquabacterium	1	1	0
d6__Aquisphaera	0	0	0
d6__Aquitalea	1	1	1
d6__Arcticibacter	0	1	0
d6__Armatimonas	0	0	0
d6__Arsenicibacter	0	0	1
d6__Asaia	1	1	1
d6__Azospirillum	1	1	1
d6__Bacillus	1	1	1
d6__Bacteriovorax	1	0	0
d6__Bacteroides	0	1	1
d6__Bdellovibrio	0	0	1
d6__Bergeyella	0	0	0
d6__Bhargavaea	0	0	0
d6__Blattabacterium	0	0	1
d6__Blautia	0	0	1
d6__Bordetella	0	1	0
d6__Bosea	0	1	1
d6__Brachybacterium	1	0	0
d6__Bradyrhizobium	0	0	0
d6__Brevibacterium	1	1	0
d6__Brevundimonas	0	1	1
d6__Brucella	1	1	1
d6__Bryobacter	0	0	1
d6__Buchnera	0	1	0
d6__Burkholderia-Caballeronia-Paraburkholderia	0	1	1
d6__Campylobacter	0	0	0
d6__Candidatus Paracaedibacter	0	0	0
d6__Candidatus Symbiothrix	0	0	1
d6__Candidatus Udaeobacter	0	0	0
d6__Capnocytophaga	0	0	0
d6__Caulobacter	0	0	0
d6__Cedecea	1	1	1
d6__Cellvibrio	0	1	0
d6__Chitinimonas	0	0	1
d6__Christensenellaceae R-7 group	0	0	1
d6__Chryseobacterium	1	1	1
d6__Chthonomonas	0	1	0
d6__Citrobacter	0	0	0
d6__Cloacibacterium	0	1	1
d6__Clostridium sensu stricto 1	0	1	1
d6__Clostridium sensu stricto 12	0	1	1
d6__Clostridium sensu stricto 13	0	0	1
d6__Clostridium sensu stricto 5	0	1	0
d6__Clostridium sensu stricto 9	0	0	1
d6__Colidextribacter	1	0	0
d6__Comamonas	1	1	1
d6__Corynebacterium	1	1	1
d6__Craurococcus-Caldovatus	0	0	0
d6__Curvibacter	1	0	1
d6__Cutibacterium	1	1	1
d6__Dechloromonas	0	0	1
d6__Deinococcus	0	0	1
d6__Delftia	1	1	0
d6__Desulfosporosinus	0	0	0
d6__Desulfovibrio	0	0	0
d6__Devosia	0	1	0
d6__Dyadobacter	0	0	0
d6__Dyella	0	0	0
d6__Dysgonomonas	0	0	1
d6__Edaphobaculum	0	0	0
d6__Elizabethkingia	1	1	1
d6__Emticicia	0	0	0
d6__Enhydrobacter	0	0	1
d6__Ensifer	0	0	0
d6__Enterobacter	1	1	0
d6__Enterococcus	0	1	0
d6__Erwinia	0	0	0
d6__Erysipelatoclostridium	0	0	1
d6__Escherichia-Shigella	0	1	0
d6__Ezakiella	0	1	1
d6__Fenollaria	0	0	1
d6__Filimonas	0	0	1
d6__Finegoldia	0	0	1
d6__Flavobacterium	1	1	1
d6__Flectobacillus	1	1	1
d6__Fluviicola	0	0	0
d6__Fonticella	0	0	0
d6__Frateuria	0	0	0
d6__Friedmanniella	0	0	0
d6__Fusobacterium	0	1	0
d6__Galbitalea	0	0	0
d6__Gardnerella	0	0	0
d6__Gemella	0	0	1
d6__Gemmata	0	0	1
d6__Gemmobacter	0	0	0
d6__Geothrix	1	0	1
d6__Gluconacetobacter	0	0	0
d6__Gluconobacter	0	0	0
d6__Haemophilus	0	0	1
d6__Hafnia-Obesumbacterium	0	0	0
d6__Halomonas	0	1	0
d6__Herbaspirillum	1	0	0
d6__Hirschia	0	0	1
d6__Hydrocarboniphaga	0	1	0
d6__Hydrotalea	0	1	1
d6__Hymenobacter	0	0	1
d6__Hyphomicrobium	0	0	0
d6__Incertae Sedis	0	0	1
d6__Janthinobacterium	0	0	1
d6__Kaistia	0	0	0
d6__Klebsiella	1	1	1
d6__Kluyvera	1	1	1
d6__Kocuria	0	0	1
d6__Labrys	0	0	0
d6__Lachnospiraceae NK4A136 group	0	0	0
d6__Lactobacillus	0	1	1
d6__Lactococcus	1	0	0
d6__Lacunisphaera	0	0	0
d6__Larkinella	0	0	0
d6__Lawsonella	1	1	1
d6__Legionella	1	0	0
d6__Leifsonia	0	0	0
d6__Leucobacter	1	1	1
d6__Leuconostoc	0	0	1
d6__Limnohabitans	0	0	0
d6__Limosilactobacillus	0	0	0
d6__Listeria	0	0	0
d6__Luteolibacter	0	1	0
d6__Lysobacter	0	1	0
d6__Massilia	0	1	1
d6__Mesorhizobium	0	0	0
d6__Methylobacterium-Methylorubrum	0	1	1
d6__Methylophilus	0	0	1
d6__Microbacterium	1	1	1
d6__Micrococcus	0	0	0
d6__Microvirga	0	1	0
d6__Mitsuaria	0	0	1
d6__Morganella	1	0	1
d6__Mucilaginibacter	0	1	1
d6__Murdochiella	1	0	0
d6__Mycobacterium	1	1	0
d6__Nakamurella	0	0	0
d6__Neisseria	0	1	0
d6__Neochlamydia	0	0	0
d6__Nevskia	0	0	1
d6__Niabella	1	0	0
d6__Niveibacterium	0	1	1
d6__Niveispirillum	1	0	0
d6__Nocardioides	0	1	0
d6__Novosphingobium	1	1	1
d6__Nubsella	1	0	1
d6__Ochrobactrum	1	1	0
d6__Olsenella	0	0	1
d6__Ottowia	0	0	1
d6__Paludibacter	0	0	0
d6__Parabacteroides	0	0	1
d6__Paracoccus	0	1	1
d6__Paucibacter	0	0	0
d6__Pedobacter	1	1	1
d6__Pelomonas	0	1	1
d6__Pelosinus	0	0	0
d6__Peptoniphilus	0	1	1
d6__Phreatobacter	0	0	0
d6__Phyllobacterium	0	0	0
d6__Pigmentiphaga	1	0	0
d6__Pirellula	0	0	0
d6__Polynucleobacter	1	0	0
d6__Porphyromonas	0	0	1
d6__Prevotella	1	0	1
d6__Prevotella_7	1	0	0
d6__Prevotella_9	0	0	1
d6__Propionicicella	0	0	0
d6__Propionicimonas	0	0	0
d6__Prosthecobacter	0	0	0
d6__Pseudacidovorax	0	0	1
d6__Pseudarcicella	0	0	1
d6__Pseudomonas	1	1	1
d6__Pseudoxanthobacter	0	0	0
d6__Pseudoxanthomonas	1	1	1
d6__Psychrobacter	0	0	1
d6__Rahnella1	1	1	1
d6__Ralstonia	1	1	1
d6__Ramlibacter	0	0	1
d6__Raoultella	0	1	0
d6__Reyranella	0	0	1
d6__Rhodobacter	0	0	0
d6__Rhodococcus	0	0	0
d6__Rhodoferax	1	1	1
d6__Rhodomicrobium	0	0	0
d6__Rhodovarius	0	0	0
d6__Romboutsia	0	0	1
d6__Roseomonas	0	0	1
d6__Rothia	0	0	1
d6__Ruminococcus	0	0	1
d6__Runella	0	0	0
d6__Rurimicrobium	1	0	1
d6__S5-A14a	0	0	1
d6__Salinibacterium	0	0	0
d6__Salmonella	0	0	1
d6__Schlesneria	0	0	0
d6__Segetibacter	0	1	0
d6__Serratia	1	1	1
d6__SH-PL14	0	0	0
d6__Siccibacter	0	0	0
d6__Siphonobacter	0	0	1
d6__SM1A02	0	1	0
d6__Solirubrobacter	0	0	1
d6__Sphingobacterium	1	1	1
d6__Sphingomonas	1	1	1
d6__Sphingopyxis	0	0	1
d6__Spirosoma	0	0	1
d6__Staphylococcus	1	1	1
d6__Stenotrophomonas	0	1	1
d6__Streptococcus	1	1	1
d6__Succinivibrio	0	0	1
d6__Tatumella	0	0	0
d6__Tepidimonas	0	1	0
d6__Terrimicrobium	0	0	0
d6__Thermoanaerobacterium	0	0	0
d6__Thorsellia	0	0	0
d6__TM7a	1	0	1
d6__Tundrisphaera	0	0	0
d6__UCG-009	0	0	1
d6__un_d1__Archaea	1	1	1
d6__un_d1__Bacteria	1	1	1
d6__un_d1__Eukaryota	1	1	1
d6__un_d1__Unknown	1	1	1
d6__un_d2__Firmicutes	0	0	0
d6__un_d2__Halobacterota	0	0	1
d6__un_d2__Proteobacteria	1	1	1
d6__un_d2__WPS-2	0	0	0
d6__un_d3__Actinobacteria	0	0	0
d6__un_d3__Alphaproteobacteria	1	1	1
d6__un_d3__Bacteroidia	0	0	1
d6__un_d3__Gammaproteobacteria	0	0	0
d6__un_d3__Gracilibacteria	0	0	0
d6__un_d3__Parcubacteria	0	1	1
d6__un_d4__0319-6G20	0	0	1
d6__un_d4__Absconditabacteriales (SR1)	0	0	1
d6__un_d4__Burkholderiales	1	0	1
d6__un_d4__Candidatus Campbellbacteria	0	0	0
d6__un_d4__Candidatus Nomurabacteria	0	1	1
d6__un_d4__Chitinophagales	0	0	1
d6__un_d4__Chloroplast	1	1	1
d6__un_d4__Clostridia UCG-014	0	0	1
d6__un_d4__Elsterales	0	1	0
d6__un_d4__Enterobacterales	1	0	1
d6__un_d4__Halobacterales	1	1	1
d6__un_d4__Micavibrionales	0	0	1
d6__un_d4__Microtrichales	0	0	1
d6__un_d4__PeM15	0	0	0
d6__un_d4__Rhizobiales	0	0	0
d6__un_d4__Rhodospirillales	0	0	0
d6__un_d4__Rickettsiales	1	0	1
d6__un_d4__Saccharimonadales	0	0	0
d6__un_d4__Sphingobacteriales	0	0	0
d6__un_d4__Vicinamibacterales	0	0	1
d6__un_d5__Acetobacteraceae	0	0	0
d6__un_d5__Alcaligenaceae	1	0	0
d6__un_d5__C2U	0	0	0
d6__un_d5__Caulobacteraceae	0	0	0
d6__un_d5__Chlamydiaceae	0	0	0
d6__un_d5__Clostridiaceae	0	0	1
d6__un_d5__Comamonadaceae	1	1	1
d6__un_d5__Enterobacteriaceae	1	1	1
d6__un_d5__env.OPS 17	1	0	0
d6__un_d5__Erwiniaceae	0	1	1
d6__un_d5__Family XI	0	0	1
d6__un_d5__Fimbriimonadaceae	0	0	1
d6__un_d5__Gemmataceae	0	0	0
d6__un_d5__Ilumatobacteraceae	0	1	0
d6__un_d5__Isosphaeraceae	0	1	0
d6__un_d5__JG30-KF-CM45	0	1	0
d6__un_d5__Lachnospiraceae	0	0	1
d6__un_d5__Lactobacillaceae	0	0	0
d6__un_d5__Microbacteriaceae	1	1	1
d6__un_d5__Mitochondria	1	1	1
d6__un_d5__Neisseriaceae	1	0	1
d6__un_d5__NS11-12 marine group	1	0	1
d6__un_d5__Oxalobacteraceae	0	0	1
d6__un_d5__Paludibacteraceae	0	1	1
d6__un_d5__Paracaedibacteraceae	0	0	1
d6__un_d5__Pedosphaeraceae	0	0	0
d6__un_d5__Prevotellaceae	0	0	1
d6__un_d5__Puniceicoccaceae	0	0	0
d6__un_d5__Rhizobiaceae	0	0	1
d6__un_d5__Rhizobiales Incertae Sedis	0	0	1
d6__un_d5__Rhodobacteraceae	0	0	0
d6__un_d5__Rhodocyclaceae	0	0	0
d6__un_d5__Rickettsiaceae	1	0	0
d6__un_d5__Ruminococcaceae	0	0	1
d6__un_d5__Saprospiraceae	0	0	0
d6__un_d5__Sphingobacteriaceae	0	0	0
d6__un_d5__Sphingomonadaceae	0	0	1
d6__un_d5__Staphylococcaceae	0	0	0
d6__un_d5__Tannerellaceae	0	1	1
d6__un_d5__Taonella	0	0	0
d6__un_d5__WD2101 soil group	0	1	0
d6__un_d5__Weeksellaceae	0	1	1
d6__un_d5__Xanthobacteraceae	0	0	0
d6__un_d5__Yersiniaceae	1	1	1
d6__Undibacterium	1	0	1
d6__Variovorax	1	1	0
d6__Veillonella	0	1	1
d6__Vibrio	0	0	0
d6__W5053	0	0	1
d6__Weissella	0	0	1
d6__Xanthobacter	0	0	0
d6__Yersinia	1	1	1
d6__Zoogloea	0	1	0
